# Supplementary material for: Rapid Ventricular Pacing as a Safe Procedure for Clipping of Complex Ruptured and Unruptured Intracranial Aneurysms
Source: J Clin Med. 2021 Nov 19;10(22):5406. doi: 10.3390/jcm10225406 (PMC8618334; doi:10.3390/jcm10225406)
Supplement: Supplementary file 1 [file jcm-10-05406-s001.zip]

Archive with 1 entries (1 files):
- jcm-1437476-supplementary.MP4
